# Supplementary material for: Predicting Extended-Spectrum Beta-Lactamase and Carbapenem Resistance in Enterobacteriaceae Bacteremia: A Diagnostic Model Systematic Review and Meta-Analysis
Source: Antibiotics (Basel). 2023 Sep 17;12(9):1452. doi: 10.3390/antibiotics12091452 (PMC10525851; doi:10.3390/antibiotics12091452)
Supplement: Supplementary file 1 [file antibiotics-12-01452-s001.zip]

Archive with 1 entries (1 files):
- antibiotics-2564687-supplementary.pdf
